# Supplementary material for: Black Soldier Fly: A Keystone Species for the Future of Sustainable Waste Management and Nutritional Resource Development: A Review
Source: Insects. 2025 Jul 22;16(8):750. doi: 10.3390/insects16080750 (PMC12386371; doi:10.3390/insects16080750)
Supplement: Supplementary file 1 [file insects-16-00750-s001.zip]

Archive with 1 entries (1 files):
- insects-3627666-supplementary Table S1.xlsx
