# Supplementary material for: Black Soldier Fly: A Keystone Species for the Future of Sustainable Waste Management and Nutritional Resource Development: A Review
Source: Insects. 2025 Jul 22;16(8):750. doi: 10.3390/insects16080750 (PMC12386371; doi:10.3390/insects16080750)
Supplement: Supplementary file 1 [file insects-16-00750-s001.zip › insects-3627666-supplementary Table S1.xlsx]

## Sheet: Sheet1
Global Black Soldier Fly Larvae Production Companies
Company Name	Country	Focus Areas	Notable Products & Services
Protix B.V.	Netherlands	Animal feed, pet food, aquaculture	Insect protein, oil, and frass
InnovaFeed SAS	France	Aquaculture, livestock feed, pet food, fertilizers	BSF larvae-based protein, oil, and fertilizers
EnviroFlight, LLC	USA	Animal feed, pet food, agriculture	BSF larvae meal, oil, and frass
Bioflytech S.L.	Spain	Animal feed, pet food, cosmetics	BSF larvae flour and oil
Entobel Holding Pte. Ltd.	Singapore/Vietnam	Animal feed, pet food	BSF larvae meal and oil
Entofood Sdn Bhd	Malaysia	Animal feed, pet food, agriculture	BSF larvae meal and oil
Hexafly	Ireland	Animal feed, pet food, agriculture	BSF larvae meal, oil, and frass
F4F SpA	Chile	Animal feed, pet food, agriculture	BSF larvae meal and oil
Manna Insect	Finland	Insect farming solutions	Climate-controlled BSF farming units and digital platforms
FreezeM	Finland	Insect breeding technology	Cryopreserved BSF neonates (PauseM®)
Symton Inc.	USA	Pet food industry	Live BSF larvae in various sizes and freeze-dried options
Soldier Fly Technologies	USA	Modular BSF farming systems	BSF farming systems and live larvae supply
Oberland Agriscience	USA	Animal feed, pet food, soil nutrition	BSF larvae protein, frass, and live larvae
Entocycle	United Kingdom	Animal feed	BSF larvae produced from local food waste
FlyFeed	Estonia	Animal feed, pet food, fertilizers	BSF-based protein, fat, and fertilizers
Betabugs	United Kingdom	Insect genetics	BSF breeding and distribution
GreenGrahi	India	Insect-based products	BSF larvae meal and oil
Reploid	Unknown	Organic waste optimization	BSF breeding and waste upcycling
Entomotech	Unknown	Insect-based products	BSF larvae meal and oil
Nasekomo	Bulgaria	Animal feed, pet food, fertilizers	Whole, live and dried larvae, insect meal, oil, and fertilizer
NextProtein	France/Tunisia	Animal feed, pet food, agriculture	Insect protein meal, oil, and fertilizer
Agriprotein	South Africa	Insect protein production	BSF larvae-based protein and oil
SFly Greentech	Unknown	Sustainable feed ingredients	BSF larvae meal and oil
BugEra	Unknown	Recombinant proteins	Genetically modified BSF for cell culture applications
Entoprotech Ltd	Unknown	Insect-based products	BSF larvae meal and oil
Insectta	Unknown	Insect-based products	BSF larvae meal and oil
Entosystem Inc.	Unknown	Insect-based products	BSF larvae meal and oil
Nature Creation (Beijing) Technology Co., Ltd.	Beijing, China	Industrial-scale BSF farming, waste-to-protein systems	Automated BSF rearing systems, insect protein, organic fertilizers
Bioforte Biotechnology (Shenzhen) Co., Ltd.	Shenzhen, China	BSF larvae for animal feed, selective breeding	BSF larvae for feed, cold-tolerant BSF strains
Pet Insect (Qingdao) Technology Co., Ltd.	Qingdao, Shandong, China	Insect farming for pet food	Dried BSF larvae, mealworms, crickets, FDA and ISO 9001 certified
Qingdao Muheyuan Trade Co., Ltd.	Qingdao, Shandong, China	Pet food manufacturing, insect-based products	Dried BSF larvae for birds, poultry, reptiles, and aquarium fish
Hunan Haikun Agricultural Science and Technology Co., Ltd.	Hunan, China	Insect breeding, feed additives, insect powders	Dried BSF larvae, insect protein meals, insect oil, insect frass
Qingdao Sino Crown Biological Engineering Co., Ltd.	Qingdao, Shandong, China	Insect feed products, defatted insect powders	Dried BSF larvae powder, insect oil, defatted mealworm protein powder
Qingdao Yinsaite Biology Technology Co., Ltd.	Qingdao, Shandong, China	Insect farming for pet food	BSF larvae, mealworms
